# Supplementary material for: A Novel Nano-Spherical Tip for Improving Precision in Elastic Modulus Measurements of Polymer Materials via Atomic Force Microscopy
Source: Micromachines (Basel). 2024 Sep 22;15(9):1175. doi: 10.3390/mi15091175 (PMC11434511; doi:10.3390/mi15091175)
Supplement: Supplementary file 1 [file micromachines-15-01175-s001.zip]

Archive with 1 entries (1 files):
- micromachines-3172383-supplementary.pdf
